# Supplementary material for: An Efficient Peptidomics Screening for Exogenous Substrates and Inhibitory Peptides of the Dipeptidase ACE from Milk Hydrolysate
Source: Pharmaceutics. 2023 Jan 27;15(2):425. doi: 10.3390/pharmaceutics15020425 (PMC9965520; doi:10.3390/pharmaceutics15020425)
Supplement: Supplementary file 1 [file pharmaceutics-15-00425-s001.zip]

Archive with 1 entries (1 files):
- pharmaceutics-2107318-supplementary.pdf
